# Supplementary material for: Establishment and Characterization of Continuous Satellite Muscle Cells from Olive Flounder (Paralichthys olivaceus): Isolation, Culture Conditions, and Myogenic Protein Expression
Source: Cells. 2023 Sep 21;12(18):2325. doi: 10.3390/cells12182325 (PMC10527956; doi:10.3390/cells12182325)
Supplement: Supplementary file 1 [file cells-12-02325-s001.zip]

Archive with 1 entries (1 files):
- cells-2580761-supplementary.pdf
